# Supplementary material for: Three-dimensional descriptors for aminergic GPCRs: dependence on docking conformation and crystal structure
Source: Mol Divers. 2018 Nov 27;23(3):603–13. doi: 10.1007/s11030-018-9894-4 (PMC6682580; doi:10.1007/s11030-018-9894-4)
Supplement: Supplementary file 1 — Analysis of the std of descriptor values calculated for each descriptor separately (XLSX 80 kb) [file 11030_2018_9894_MOESM1_ESM.xlsx]

## Sheet: per-descriptor (230k)
Warning: 230k compounds version. See tabs for other results.
protein	active	std/DPSA1	std/DPSA2	std/DPSA3	std/DPSA4	std/DPSA5	std/FNSA1	std/FNSA2	std/FNSA3	std/FNSA4	std/FNSA5	std/FPSA1	std/FPSA2	std/FPSA3	std/FPSA4	std/FPSA5	std/GRAV	std/GRAVH	std/GRAVHp	std/GRAVp	std/GeomDiameter	std/GeomPetitjeanIndex	std/GeomRadius	std/GeomShapeIndex	std/MOMI-X	std/MOMI-Y	std/MOMI-Z	std/Mor01	std/Mor01m	std/Mor01p	std/Mor01se	std/Mor01v	std/Mor02	std/Mor02m	std/Mor02p	std/Mor02se	std/Mor02v	std/Mor03	std/Mor03m	std/Mor03p	std/Mor03se	std/Mor03v	std/Mor04	std/Mor04m	std/Mor04p	std/Mor04se	std/Mor04v	std/Mor05	std/Mor05m
5-HT1B	active	0.15222	0.00757425	0.111306	0.109778	0.0944375	0.113597	0.0543632	0.102024	0.0601942	0.0781187	0.113597	0.0432878	0.144365	0.0589147	0.0695749	0.0266263	0.0271022	0.00781293	0.00848362	0.345915	0.652423	0.306599	0.678091	0.0644141	0.0810523	0.0335766	2.72944e-18	2.25802e-18	3.07847e-18	2.96074e-18	2.85761e-18	0.326397	0.284729	0.298209	0.325691	0.299012	0.258017	0.254556	0.270846	0.254723	0.265234	0.426023	0.461024	0.505419	0.421176	0.534109	0.231898	0.16724
5-HT1B	inactive	0.108163	0.00369578	0.0777396	0.0629039	0.0554054	0.0981593	0.0402335	0.1072	0.054055	0.0694237	0.0981593	0.0299976	0.135463	0.0501422	0.0597085	0.0161171	0.0164481	0.00564029	0.0061254	0.237576	0.563187	0.210388	0.586421	0.0313822	0.0402289	0.0192144	2.34183e-18	2.01123e-18	2.1035e-18	2.1219e-18	2.37074e-18	0.244642	0.18084	0.205044	0.238901	0.195166	0.22004	0.233618	0.229531	0.219117	0.222513	0.357785	0.405553	0.422383	0.355827	0.442086	0.18793	0.144905
5-HT2B	active	0.0918202	0.00269593	0.0643603	0.0461643	0.041097	0.0867099	0.0388506	0.0907726	0.0530131	0.0612689	0.0867099	0.026378	0.112697	0.044316	0.0556437	0.0133455	0.0132956	0.00505796	0.00546441	0.194704	0.513731	0.1591	0.539047	0.0267724	0.0332865	0.021837	2.09235e-18	2.34577e-18	1.94607e-18	1.86441e-18	2.26173e-18	0.198222	0.16495	0.168107	0.196283	0.16438	0.181703	0.222982	0.193881	0.182544	0.189132	0.294418	0.375896	0.360586	0.294666	0.382611	0.166665	0.142013
5-HT2B	inactive	0.108596	0.00316076	0.0766554	0.0538866	0.0481491	0.0999685	0.0452895	0.118621	0.0631178	0.0727374	0.0999685	0.0297755	0.11165	0.0495623	0.0615927	0.0151716	0.0152377	0.00605614	0.00657779	0.220057	0.531075	0.186887	0.560436	0.0306139	0.0408694	0.0245886	1.24849e-18	1.43561e-18	1.79225e-18	1.16064e-18	1.61942e-18	0.235851	0.185026	0.202877	0.231979	0.196373	0.191256	0.245981	0.205832	0.192654	0.202154	0.341837	0.439004	0.416595	0.346919	0.443387	0.188569	0.154548
ACM1	active	0.142862	0.00457402	0.073637	0.0717775	0.0578016	0.12295	0.0503449	0.111222	0.0626347	0.078975	0.12295	0.0387519	0.124182	0.0598862	0.071886	0.0192931	0.0199255	0.00740978	0.0080876	0.185004	0.63968	0.176584	0.636613	0.0282973	0.0318319	0.0175756	2.45173e-18	2.66979e-18	2.38753e-18	2.37635e-18	2.62642e-18	0.376712	0.266742	0.330779	0.365993	0.311768	0.271032	0.346899	0.3308	0.272791	0.341345	0.334554	0.436332	0.420377	0.333313	0.452979	0.22702	0.183462
ACM1	inactive	0.127878	0.00397672	0.0731479	0.0695291	0.0595804	0.124198	0.0481972	0.125126	0.068375	0.101242	0.124198	0.0374793	0.134735	0.0677171	0.0780571	0.0167739	0.0170448	0.00609053	0.00660209	0.203151	0.638945	0.185106	0.641147	0.0249016	0.0291585	0.0172258	2.63106e-18	2.62989e-18	2.83841e-18	2.52552e-18	3.08098e-18	0.310882	0.229812	0.272307	0.305313	0.262488	0.235888	0.284457	0.283282	0.237284	0.288536	0.277959	0.368769	0.360006	0.278532	0.392006	0.183567	0.153491
ACM2	active	0.146998	0.00581012	0.0808194	0.077794	0.0656136	0.110259	0.0568349	0.101506	0.0598579	0.0763202	0.110259	0.0418254	0.103493	0.0548037	0.0655264	0.0243911	0.0248826	0.00899261	0.00980652	0.308056	0.640663	0.272599	0.655941	0.0597905	0.0770648	0.0372507	3.2284e-18	3.64706e-18	3.41856e-18	3.00103e-18	3.56455e-18	0.36578	0.267841	0.321953	0.355912	0.305064	0.256536	0.337696	0.314784	0.259958	0.31987	0.389135	0.47592	0.469647	0.388785	0.499471	0.242629	0.198063
ACM2	inactive	0.115768	0.00317235	0.0619412	0.0562696	0.0480991	0.113155	0.0430048	0.115473	0.061571	0.0883907	0.113155	0.0330794	0.115657	0.0603808	0.0701532	0.0130296	0.0132691	0.00546548	0.00591234	0.184634	0.565736	0.169068	0.575499	0.0233406	0.0281443	0.014727	2.4415e-18	2.65025e-18	2.90163e-18	2.54175e-18	3.03015e-18	0.264684	0.179282	0.224778	0.257115	0.212849	0.207306	0.235992	0.233368	0.207127	0.236066	0.266997	0.324015	0.319927	0.266476	0.344561	0.171851	0.138384
ACM3	active	0.155672	0.00599442	0.0822803	0.0824246	0.0691692	0.127602	0.0643103	0.116843	0.069111	0.0843971	0.127602	0.0488495	0.125238	0.0647902	0.07856	0.0238284	0.0244429	0.0088529	0.0097094	0.230922	0.560315	0.208573	0.579951	0.0399639	0.0481593	0.0233642	2.29998e-18	2.02885e-18	2.43667e-18	2.05678e-18	2.19762e-18	0.407807	0.311218	0.370789	0.398758	0.357856	0.287955	0.373984	0.358695	0.289631	0.372421	0.373075	0.480374	0.463839	0.373797	0.505503	0.239577	0.200272
ACM3	inactive	0.122316	0.00332869	0.0702134	0.0599708	0.0527147	0.124875	0.0471867	0.131573	0.0681421	0.10133	0.124875	0.0363055	0.124652	0.0666364	0.0770932	0.0153345	0.0156117	0.00682694	0.00740223	0.186932	0.579024	0.167138	0.588906	0.022698	0.0270915	0.0140134	2.17119e-18	1.93542e-18	2.52601e-18	2.07755e-18	2.55842e-18	0.315362	0.222067	0.272531	0.307698	0.260371	0.238371	0.277338	0.279712	0.239368	0.285464	0.281033	0.353724	0.344261	0.281808	0.376165	0.186602	0.147395
ACM4	active	0.14762	0.00575716	0.0908605	0.0763988	0.0643384	0.123308	0.0530614	0.111808	0.060443	0.0744044	0.123308	0.0405929	0.137573	0.0577056	0.0704501	0.0221903	0.0229979	0.00839984	0.00910773	0.223832	0.590845	0.205811	0.601787	0.0436404	0.0516462	0.0202557	4.37891e-18	3.36208e-18	4.28207e-18	4.16418e-18	3.4526e-18	0.440988	0.282087	0.37611	0.425862	0.351916	0.291211	0.344943	0.337903	0.290659	0.35195	0.411688	0.441221	0.494274	0.406232	0.520465	0.269715	0.189183
ACM4	inactive	0.110612	0.00267587	0.064281	0.0517158	0.0474458	0.119304	0.0419703	0.120327	0.0645211	0.0908994	0.119304	0.0315748	0.126496	0.0609478	0.0720598	0.0131584	0.0132548	0.00509348	0.00545565	0.169774	0.619141	0.153778	0.622422	0.0175431	0.0204184	0.0117317	1.67677e-18	1.33749e-18	2.04877e-18	1.67356e-18	1.79361e-18	0.265149	0.192384	0.229681	0.259227	0.221308	0.225242	0.243472	0.251857	0.225682	0.252594	0.260137	0.314517	0.325883	0.258624	0.348761	0.175804	0.141377
D3	active	0.126382	0.00415223	0.071945	0.0612844	0.0495725	0.0947759	0.0460655	0.084323	0.0513636	0.0646025	0.0947759	0.0343663	0.115114	0.0471181	0.0565197	0.0189419	0.0193685	0.00643418	0.00694147	0.285766	0.470285	0.269961	0.509657	0.0619278	0.0769169	0.0267568	1.93487e-18	1.82828e-18	2.19508e-18	1.88464e-18	1.99736e-18	0.243069	0.157195	0.186324	0.236644	0.170774	0.221155	0.265077	0.243234	0.221622	0.238008	0.531054	0.535354	0.617171	0.525799	0.630438	0.225502	0.179594
D3	inactive	0.0970558	0.00258588	0.0621084	0.0449684	0.03955	0.0908847	0.0374843	0.0856111	0.0494485	0.0611022	0.0908847	0.0274278	0.120438	0.0446867	0.0538973	0.012931	0.0130757	0.00561916	0.00608408	0.191521	0.45449	0.174441	0.490996	0.0289041	0.0356801	0.0166032	1.92709e-18	1.63692e-18	1.80041e-18	1.50383e-18	1.74899e-18	0.211788	0.135911	0.16901	0.205944	0.157487	0.20071	0.19952	0.213295	0.200373	0.207079	0.352116	0.385958	0.420633	0.349778	0.43636	0.187868	0.135344
D4	active	0.105439	0.00301361	0.0705385	0.0514327	0.0432235	0.0921483	0.0388433	0.0951647	0.0500245	0.0607902	0.0921483	0.0285169	0.120983	0.0451053	0.054877	0.014685	0.0148277	0.00563814	0.006128	0.212846	0.47615	0.20197	0.513965	0.0328711	0.0417286	0.0182518	1.28683e-18	1.04097e-18	1.17454e-18	1.17121e-18	1.14408e-18	0.229042	0.146025	0.179464	0.222597	0.167425	0.198793	0.220827	0.210008	0.197211	0.204398	0.341193	0.395493	0.406414	0.338925	0.421947	0.192852	0.151786
D4	inactive	0.106205	0.00368054	0.0731357	0.0594512	0.0523745	0.095116	0.0421414	0.0951636	0.0535896	0.0643655	0.095116	0.0304886	0.133768	0.0477937	0.0584871	0.0174693	0.0174793	0.00528253	0.00570842	0.248273	0.519591	0.231927	0.547375	0.0420846	0.0535541	0.0220746	1.9806e-18	1.70326e-18	2.11127e-18	1.59256e-18	1.8049e-18	0.236458	0.156825	0.190502	0.230975	0.180916	0.211332	0.247971	0.226657	0.210122	0.220591	0.338025	0.419816	0.417348	0.338755	0.441812	0.188907	0.158324
H1	active	0.10602	0.00323247	0.08465	0.0510936	0.0469077	0.0915715	0.044602	0.10464	0.0531869	0.0682722	0.0915715	0.0319765	0.122093	0.047375	0.0565603	0.0175235	0.0173589	0.00750629	0.00807285	0.262779	0.503721	0.23006	0.53324	0.0554922	0.0742802	0.0306636	1.69634e-18	1.66651e-18	1.37211e-18	1.3109e-18	1.48883e-18	0.188612	0.151409	0.160864	0.183845	0.155837	0.1998	0.22983	0.206525	0.20278	0.201539	0.433068	0.483068	0.523829	0.431997	0.535157	0.215424	0.16238
H1	inactive	0.116591	0.00311466	0.0728131	0.0509078	0.0413576	0.0957306	0.0436547	0.105269	0.0531184	0.0696454	0.0957306	0.0322046	0.113887	0.0485391	0.0572305	0.0136703	0.0138728	0.00620647	0.00663037	0.264133	0.470435	0.228454	0.506569	0.0425012	0.0566605	0.0231635	1.17806e-18	1.37629e-18	1.28769e-18	1.11348e-18	1.1554e-18	0.191355	0.121626	0.152983	0.184818	0.141273	0.198192	0.19957	0.196934	0.198097	0.189464	0.403666	0.421878	0.468896	0.40204	0.489128	0.210888	0.147713
beta1	active	0.133992	0.00677735	0.11024	0.107178	0.104797	0.118246	0.0745596	0.142698	0.0909205	0.104326	0.118246	0.0505782	0.193233	0.0757337	0.0940643	0.021735	0.0216387	0.00402113	0.00442493	0.294241	0.696758	0.272023	0.709765	0.056533	0.0748928	0.0379584	1.26887e-18	1.97786e-18	1.53211e-18	1.35548e-18	1.45107e-18	0.26993	0.228543	0.243839	0.267792	0.235717	0.237403	0.318006	0.255349	0.24436	0.256865	0.387484	0.547793	0.47963	0.393114	0.510537	0.224554	0.189198
beta1	inactive	0.137958	0.00720776	0.111408	0.103542	0.0939761	0.109835	0.0649943	0.123938	0.0742476	0.0837188	0.109835	0.0452373	0.176489	0.0638384	0.0803874	0.0230228	0.0230294	0.00400209	0.00433509	0.294554	0.735286	0.290487	0.72495	0.058609	0.0724837	0.0449756	1.11199e-18	1.41802e-18	1.53747e-18	1.19842e-18	1.24998e-18	0.272282	0.240585	0.251986	0.27069	0.250206	0.241826	0.277274	0.252735	0.247688	0.253647	0.375746	0.463059	0.444259	0.381329	0.474295	0.206633	0.179679
beta2	active	0.120773	0.00533837	0.0935964	0.0811978	0.0764856	0.102766	0.0626034	0.125133	0.0734443	0.0819846	0.102766	0.0421997	0.168866	0.0602937	0.0759213	0.0188983	0.0189033	0.00407626	0.0044046	0.261083	0.568138	0.249736	0.58715	0.0521609	0.0639734	0.0278909	1.51444e-18	2.0737e-18	1.86939e-18	1.45313e-18	1.73217e-18	0.275949	0.223501	0.243505	0.27254	0.234246	0.23281	0.29466	0.249373	0.236329	0.246025	0.415133	0.494241	0.486241	0.418755	0.51106	0.213947	0.181885
beta2	inactive	0.115307	0.00494663	0.0900713	0.0723969	0.0669153	0.0933153	0.0557527	0.109211	0.0634167	0.0718638	0.0933153	0.0382546	0.150914	0.0534115	0.067091	0.0179042	0.017824	0.00374954	0.00407933	0.271864	0.692242	0.266208	0.673715	0.0533121	0.0649233	0.0363923	1.40395e-18	1.46607e-18	1.84175e-18	1.40923e-18	1.41914e-18	0.256347	0.21103	0.225276	0.255864	0.220602	0.231148	0.282766	0.239529	0.239145	0.24438	0.383067	0.451503	0.447436	0.389097	0.474137	0.20847	0.1701
[truncated: 168 more columns]
