# Supplementary material for: Three-dimensional descriptors for aminergic GPCRs: dependence on docking conformation and crystal structure
Source: Mol Divers. 2018 Nov 27;23(3):603–13. doi: 10.1007/s11030-018-9894-4 (PMC6682580; doi:10.1007/s11030-018-9894-4)
Supplement: Supplementary file 2 — Visualization of the correlation between the number of rotatable bonds and the variations in atom positions in the docked poses (ZIP 1316 kb) [file 11030_2018_9894_MOESM2_ESM.zip › Supplementary_File_S2/stability_pose_K=10.csv]

	pearson_cor	pearsor_p-val	protein
0	0.5463192579062791	6.848524200653968e-81	5HT1B
1	0.7178297667935125	5.836029686612371e-90	5HT2B
2	0.6181723037943959	1.2432228635593856e-103	5HT2C
3	-0.008659634495517592	0.9291232050795766	H1
4	0.5617723936411233	5.830760835046643e-114	ACM3
5	0.5611317129271695	1.4567292309989758e-87	ACM2
6	0.5125367336224019	6.565403468622627e-33	ACM1
7	0.3319200986396729	8.297683894833216e-51	BETA2
8	0.44602309341681007	8.301445852224528e-114	BETA1
9	0.6574483007597348	2.5756379121786452e-14	ACM4
10	0.5597713904865869	1.757231489323809e-48	D4
11	0.5946735931409154	7.551939486185427e-146	D2
12	0.5303963313371038	8.27070349967506e-88	D3
