# Supplementary material for: Three-dimensional descriptors for aminergic GPCRs: dependence on docking conformation and crystal structure
Source: Mol Divers. 2018 Nov 27;23(3):603–13. doi: 10.1007/s11030-018-9894-4 (PMC6682580; doi:10.1007/s11030-018-9894-4)
Supplement: Supplementary file 2 — Visualization of the correlation between the number of rotatable bonds and the variations in atom positions in the docked poses (ZIP 1316 kb) [file 11030_2018_9894_MOESM2_ESM.zip › Supplementary_File_S2/stability_pose_K=3.csv]

	pearson_cor	pearsor_p-val	protein
0	0.3674516505023194	1.3998841875337274e-86	5HT1B
1	0.5060356813684699	3.1385895466767685e-164	5HT2B
2	0.4418807321578599	1.3103950273356656e-198	5HT2C
3	0.190232274697163	1.2398483068143573e-07	H1
4	0.28541074079391193	7.728527284160648e-101	ACM3
5	0.28861197902421626	2.6009279344865202e-64	ACM2
6	0.24705130021199642	9.051752039898715e-22	ACM1
7	0.1854125411244514	2.893723461109147e-69	BETA2
8	0.2898272005347076	7.453607087972645e-220	BETA1
9	0.26525767995951516	2.3391003622707165e-08	ACM4
10	0.3089772711345507	2.8955557729729435e-67	D4
11	0.3449206330467682	7.973441016398688e-159	D2
12	0.28263872991599553	5.288569613777076e-63	D3
