# Supplementary material for: Three-dimensional descriptors for aminergic GPCRs: dependence on docking conformation and crystal structure
Source: Mol Divers. 2018 Nov 27;23(3):603–13. doi: 10.1007/s11030-018-9894-4 (PMC6682580; doi:10.1007/s11030-018-9894-4)
Supplement: Supplementary file 2 — Visualization of the correlation between the number of rotatable bonds and the variations in atom positions in the docked poses (ZIP 1316 kb) [file 11030_2018_9894_MOESM2_ESM.zip › Supplementary_File_S2/stability_pose_K=5.csv]

	pearson_cor	pearsor_p-val	protein
0	0.45166551162788654	1.188105003519507e-110	5HT1B
1	0.5616260508126601	4.960458698754213e-154	5HT2B
2	0.5187151376661776	2.9134310389380495e-228	5HT2C
3	0.21797769134868558	1.3558891653856825e-06	H1
4	0.33006229834901957	4.31303975558478e-111	ACM3
5	0.3159454108975541	7.497025558163401e-66	ACM2
6	0.3265434489031896	1.0472961812087975e-31	ACM1
7	0.21072799665037592	1.7056726719267036e-79	BETA2
8	0.3289669464614273	1.327242160524049e-250	BETA1
9	0.46205368504409017	2.4793749971370535e-19	ACM4
10	0.37515667617215487	2.2854630226195625e-78	D4
11	0.4223938945597818	1.4740282828935645e-197	D2
12	0.33361036121789084	2.7853072954037288e-77	D3
